# Supplementary material for: Homology-Based Interactions between Small RNAs and Their Targets Control Dominance Hierarchy of Male Determinant Alleles of Self-Incompatibility in Arabidopsis lyrata
Source: Int J Mol Sci. 2021 Jun 29;22(13):6990. doi: 10.3390/ijms22136990 (PMC8268441; doi:10.3390/ijms22136990)
Supplement: Supplementary file 1 [file ijms-22-06990-s001.zip]

Archive with 1 entries (1 files):
- ijms-1224018-supplementary.pdf
